# Supplementary material for: A bioinspired microfluidic wearable sensor for multiday sweat sampling, transport, and metabolic analysis
Source: Sci Adv. 2025 Aug 13;11(33):eadw9024. doi: 10.1126/sciadv.adw9024 (PMC12346344; doi:10.1126/sciadv.adw9024)
Supplement: Supplementary file 2 — Movies S1 to S3 [file sciadv.adw9024_movies_s1_to_s3.zip]

Archive with 3 entries (3 files):
- adw9024_movie_s1.mp4
- adw9024_movie_s2.mp4
- adw9024_movie_s3.mp4
